# Supplementary material for: Comparative Transcriptomic and Metabolomic Analyses Reveal the Regulatory Effect and Mechanism of Tea Extracts on the Biosynthesis of Monascus Pigments
Source: Foods. 2022 Oct 11;11(20):3159. doi: 10.3390/foods11203159 (PMC9602424; doi:10.3390/foods11203159)
Supplement: Supplementary file 1 [file foods-11-03159-s001.zip]

Archive with 3 entries (2 files):
- foods-1902255-Supplementary material/
- foods-1902255-Supplementary material/foods-1902255-Supplementary material S1.pdf
- foods-1902255-Supplementary material/foods-1902255-Supplementary material S2.xls
