# Supplementary material for: Comparative Transcriptomic and Metabolomic Analyses Reveal the Regulatory Effect and Mechanism of Tea Extracts on the Biosynthesis of Monascus Pigments
Source: Foods. 2022 Oct 11;11(20):3159. doi: 10.3390/foods11203159 (PMC9602424; doi:10.3390/foods11203159)
Supplement: Supplementary file 1 [file foods-11-03159-s001.zip › foods-1902255-Supplementary material/foods-1902255-Supplementary material S2.xls]

## Sheet: Supplementary Table S1
Supplementary Table S1 Analysis of nonredundant (Nr) classification
Con vs. T11
#NrGeneID	Hit-Name	Description	HSP-Length	E-Value	Score	Identity(%)	Similarity(%)	Up-/down-regulated	log2FC
BL30008298	ALN44200.1	PKS1 [Monascus ruber]	2690	0	13402	96	96	up	1.31534
BL30015972	AGL44430.1	fatty acid synthase beta subunit [Monascus ruber]	2023	0	10152	97	97	up	1.0126
BL30022203	AGL44429.1	fatty acid synthase alpha subunit [Monascus ruber]	1863	0	8945	95.3	95.3	up	1.18477
BL30024801	BAB84516.1	acetamidase [Monascus purpureus]	556	6e-297	2649	93.2	93.3	up	1.16274
BL30026913	ADI46687.1	citrate synthase [Monascus purpureus]	458	2.7e-250	2246	94.3	94.3	up	1.07861
BL30003960	AEW46442.1	hypothetical protein, partial [Monascus ruber]	62	5.6e-26	304	95.2	96.8	down	-1.05069
BL30008433	CAC94008.1	polyketide synthase [Monascus purpureus]	1951	0	9355	93.1	93.4	down	-1.46852
BL30009732	AGF90044.1	KU80, partial [Monascus ruber]	667	0	2951	90	90.9	down	-1.46244
BL30010590	ASD34096.1	short-chain dehydrogenase/reductase GME3457 [Monascus ruber]	344	1.8e-182	1660	97.1	97.1	down	-1.20533
BL30013857	AGF90043.1	ATP-dependent DNA helicase II 70 kDa subunit [Monascus ruber]	622	0	2998	94.4	94.5	down	-1.12094
BL30003960	AEW46442.1	hypothetical protein, partial [Monascus ruber]	62	5.6e-26	304	95.2	96.8	down	-1.05069
BL30003960	AEW46442.1	hypothetical protein, partial [Monascus ruber]	62	5.6e-26	304	95.2	96.8	down	-1.05069
BL30003960	AEW46442.1	hypothetical protein, partial [Monascus ruber]	62	5.6e-26	304	95.2	96.8	down	-1.05069
BL30019212	ACY56340.1	alternative oxidase [Monascus ruber]	350	2.1e-194	1763	96	96	down	-1.07776
BL30023745	AIL50148.1	DNA ligase IV protein [Monascus ruber]	942	0	4643	94.6	94.6	down	-1.16788
BL30000180	XP_024698445.1	putative bZIP transcription factor [Aspergillus steynii IBT 23096]	458	2.5e-123	1151	55.2	65.7	up	1.03643
BL30008256	XP_001276476.1	fungal specific transcription factor domain protein [Aspergillus clavatus NRRL 1]	740	0	2845	77.3	82.4	up	8.13791
BL30017691	XP_001263624.1	eukaryotic translation initiation factor 4, putative [Aspergillus fischeri NRRL 181]	311	4e-157	1441	91.6	95.2	up	1.04852
BL30018273	XP_002372892.1	guanine nucleotide exchange factor, putative [Aspergillus flavus NRRL3357]	1696	0	3319	47.1	58.4	up	1.96863
BL30019455	GAO85804.1	nitrogen assimilation transcription factor nit-4 [Aspergillus udagawae]	400	1e-133	1240	62.3	77.7	up	1.22246
BL30019656	XP_013324718.1	C6 transcription factor (AflR) [Rasamsonia emersonii CBS 393.64]	474	1.7e-76	747	44.3	56.8	up	1.23757
BL30020697	XP_001389648.1	C6 transcription factor [Aspergillus niger CBS 513.88]	562	1.3e-243	2189	74.6	83.5	up	1.25962
BL30027174	XP_001399922.1	pH-response transcription factor pacC [Aspergillus niger CBS 513.88]	619	6.7e-202	1830	63.7	71.1	up	2.3565
BL30027267	XP_001263531.1	C6 transcription factor, putative [Aspergillus fischeri NRRL 181]	824	2e-251	2258	55.5	67.7	up	1.19391
BL30003546	KJK64293.1	specific transcription factor domain protein [Aspergillus parasiticus SU-1]	426	5.2e-107	1010	52.8	64.6	down	-1.04338
BL30014160	Q3S2U4.1	RecName: Full=Transcription factor mokH; AltName: Full=Monacolin K biosynthesis protein H	285	2.8e-68	675	56.1	61.4	down	-1.61165
BL30014895	GAO84005.1	hsp70 nucleotide exchange factor fes1 [Aspergillus udagawae]	226	4e-74	724	64.2	73.5	down	-1.57556
BL30016566	GAQ10815.1	elongation factor 1-beta [Aspergillus lentulus]	125	2.2e-37	405	64.8	72	down	-1.08762
BL30017100	EYE99541.1	transcription elongation factor [Aspergillus ruber CBS 135680]	109	1.2e-39	424	72.5	80.7	down	-1.3044
BL30021672	EYE94046.1	putative eukaryotic initiation factor 1A [Aspergillus ruber CBS 135680]	164	9.7e-46	478	62.8	70.1	down	-2.26057
BL30022167	PIG79738.1	homeobox transcription factor [Aspergillus arachidicola]	285	5.4e-49	508	42.8	61.1	down	-1.34858
BL30026463	GAD93340.1	fungal specific transcription factor domain-containing protein [Byssochlamys spectabilis No. 5]	736	7.9e-201	1821	52.3	64.9	down	-1.11524
BL30010908	XP_002479137.1	glucokinase regulator family protein, putative [Talaromyces stipitatus ATCC 10500]	692	6.2e-235	2115	64.7	76	up	1.19901
BL30024777	GAO90933.1	uncharacterized transcriptional regulatory protein C1327.01c [Aspergillus udagawae]	967	0	2857	59.8	70.8	up	1.43281
BL30002103	GAD98683.1	proteasome regulatory particle subunit (Nas6), putative [Byssochlamys spectabilis No. 5]	211	8.3e-98	928	84.8	92.4	down	-1.84297
BL30020916	XP_001388802.1	phosphatase 1 regulatory subunit SDS22 [Aspergillus niger CBS 513.88]	339	1.9e-133	1237	72.9	83.2	down	-1.88981
BL30026979	XP_001398225.1	cyclin-dependent kinase regulatory subunit [Aspergillus niger CBS 513.88]	103	1.8e-53	543	97.1	100	down	-2.1146
BL30009009	GAO82330.1	transcriptional activator protein acu-15 [Aspergillus udagawae]	810	1.2e-261	2346	59.1	70.2	up	1.78918
BL30007383	PIG80767.1	Rho GTPase activator (Sac7) [Aspergillus arachidicola]	871	7.5e-209	1891	51.4	59.6	down	-1.01652
BL30027150	KMK54908.1	metallothionein-I gene transcription activator [Aspergillus fumigatus Z5]	68	4.8e-23	279	76.5	80.9	down	-1.79725
BL30027399	ODM20425.1	Mediator of RNA polymerase II transcription subunit 6 [Aspergillus cristatus]	282	1.8e-103	978	69.5	81.6	down	-1.1658

## Sheet: Supplementary Table S2
Supplementary Table S2 Analysis of KEGG classification
Con vs. T11
#Pathway id	Description	Ratio_in_study	Ratio_in_pop	Pvalue	Padjust
map00010	Glycolysis / Gluconeogenesis	20/507	54/3625	1.77819e-05	0.00184932
map00380	Tryptophan metabolism	16/507	44/3625	0.000159714	0.00830513
map00410	beta-Alanine metabolism	10/507	25/3625	0.00118877	0.0154541
map00071	Fatty acid degradation	11/507	29/3625	0.00114326	0.0169856
map00630	Glyoxylate and dicarboxylate metabolism	12/507	33/3625	0.00106109	0.0183922
map00280	Valine, leucine and isoleucine degradation	13/507	36/3625	0.000712387	0.0185221
map00350	Tyrosine metabolism	13/507	37/3625	0.000960915	0.019987
map00040	Pentose and glucuronate interconversions	9/507	22/3625	0.00173962	0.0201023
map00620	Pyruvate metabolism	14/507	40/3625	0.000643837	0.0223197
map00360	Phenylalanine metabolism	12/507	37/3625	0.00325999	0.0339038
map00330	Arginine and proline metabolism	14/507	48/3625	0.00458954	0.0367164
map03450	Non-homologous end-joining	5/507	9/3625	0.00406782	0.0384594
map00053	Ascorbate and aldarate metabolism	4/507	6/3625	0.00449165	0.0389277
map00020	Citrate cycle (TCA cycle)	10/507	30/3625	0.00568473	0.0422294
map00250	Alanine, aspartate and glutamate metabolism	10/507	32/3625	0.00941266	0.0652611
map00680	Methane metabolism	9/507	28/3625	0.0111277	0.0680752
map00270	Cysteine and methionine metabolism	13/507	48/3625	0.0120809	0.0698007
map00340	Histidine metabolism	7/507	19/3625	0.0110506	0.0718291
map00920	Sulfur metabolism	7/507	20/3625	0.0150009	0.0821102
map00650	Butanoate metabolism	8/507	30/3625	0.0486971	0.241167
map00561	Glycerolipid metabolism	9/507	35/3625	0.046616	0.242403
map00450	Selenocompound metabolism	3/507	7/3625	0.0616331	0.278689
map00640	Propanoate metabolism	7/507	26/3625	0.060553	0.28625
map04146	Peroxisome	13/507	61/3625	0.0751734	0.325751
map00072	Synthesis and degradation of ketone bodies	3/507	8/3625	0.0886447	0.368762
map03440	Homologous recombination	5/507	18/3625	0.0950184	0.380074
map04139	Mitophagy - yeast	7/507	29/3625	0.0996507	0.38384
map00061	Fatty acid biosynthesis	4/507	14/3625	0.1203	0.446829
map00190	Oxidative phosphorylation	15/507	79/3625	0.130348	0.467454
map00521	Streptomycin biosynthesis	1/507	1/3625	0.139862	0.469215
map04973	Carbohydrate digestion and absorption	1/507	1/3625	0.139862	0.469215
map00900	Terpenoid backbone biosynthesis	5/507	20/3625	0.136478	0.473124
map00260	Glycine, serine and threonine metabolism	12/507	63/3625	0.161343	0.47942
map03030	DNA replication	7/507	33/3625	0.168536	0.486882
map00220	Arginine biosynthesis	5/507	21/3625	0.159746	0.503442
map03410	Base excision repair	5/507	21/3625	0.159746	0.503442
map00130	Ubiquinone and other terpenoid-quinone biosynthesis	3/507	11/3625	0.190836	0.536403
map03430	Mismatch repair	5/507	23/3625	0.210509	0.57613
map00400	Phenylalanine, tyrosine and tryptophan biosynthesis	5/507	23/3625	0.210509	0.57613
map04714	Thermogenesis	5/507	24/3625	0.237621	0.602746
map00310	Lysine degradation	10/507	57/3625	0.268539	0.607132
map00100	Steroid biosynthesis	6/507	30/3625	0.234909	0.610763
map00603	Glycosphingolipid biosynthesis - globo and isoglobo series	1/507	2/3625	0.260196	0.629311
map00232	Caffeine metabolism	1/507	2/3625	0.260196	0.629311
map04212	Longevity regulating pathway - worm	1/507	2/3625	0.260196	0.629311
map04140	Autophagy - animal	2/507	7/3625	0.255153	0.631808
map00520	Amino sugar and nucleotide sugar metabolism	10/507	58/3625	0.287277	0.635677
map00430	Taurine and hypotaurine metabolism	2/507	9/3625	0.365232	0.643798
map03420	Nucleotide excision repair	7/507	39/3625	0.299232	0.648337
map00730	Thiamine metabolism	2/507	8/3625	0.310656	0.659352
map00562	Inositol phosphate metabolism	5/507	27/3625	0.323475	0.672829
map00051	Fructose and mannose metabolism	5/507	28/3625	0.352942	0.705884
map00311	Penicillin and cephalosporin biosynthesis	1/507	3/3625	0.363724	0.713722
map00909	Sesquiterpenoid and triterpenoid biosynthesis	1/507	3/3625	0.363724	0.713722
map00906	Carotenoid biosynthesis	1/507	3/3625	0.363724	0.713722
map00261	Monobactam biosynthesis	1/507	3/3625	0.363724	0.713722
map04211	Longevity regulating pathway	1/507	3/3625	0.363724	0.713722
map00254	Aflatoxin biosynthesis	1/507	3/3625	0.363724	0.713722
map00460	Cyanoamino acid metabolism	3/507	15/3625	0.351367	0.716512
map00300	Lysine biosynthesis	2/507	10/3625	0.418055	0.724628
map00052	Galactose metabolism	4/507	24/3625	0.438068	0.746869
map00500	Starch and sucrose metabolism	7/507	46/3625	0.468404	0.773238
map03018	RNA degradation	8/507	53/3625	0.467341	0.783927
map03040	Spliceosome	13/507	90/3625	0.496581	0.806945
map00910	Nitrogen metabolism	3/507	20/3625	0.544738	0.871581
map00790	Folate biosynthesis	2/507	14/3625	0.602953	0.935927
map04136	Autophagy - other	1/507	6/3625	0.595316	0.938074
map03022	Basal transcription factors	4/507	31/3625	0.648201	0.991366
map03010	Ribosome	6/507	104/3625	0.997948	0.997948
map00480	Glutathione metabolism	4/507	32/3625	0.673615	1
map04130	SNARE interactions in vesicular transport	2/507	16/3625	0.677327	1
map00760	Nicotinate and nicotinamide metabolism	2/507	16/3625	0.677327	1
map04120	Ubiquitin mediated proteolysis	7/507	57/3625	0.703486	1
map00290	Valine, leucine and isoleucine biosynthesis	2/507	17/3625	0.71005	1
map03020	RNA polymerase	3/507	26/3625	0.726007	1
map02010	ABC transporters	1/507	9/3625	0.742717	1
map04933	AGE-RAGE signaling pathway in diabetic complications	1/507	9/3625	0.742717	1
map04011	MAPK signaling pathway - yeast	7/507	61/3625	0.769492	1
map00740	Riboflavin metabolism	1/507	10/3625	0.778791	1
map04122	Sulfur relay system	1/507	10/3625	0.778791	1
map04138	Autophagy - yeast	3/507	29/3625	0.792852	1
map00970	Aminoacyl-tRNA biosynthesis	4/507	40/3625	0.831066	1
map00860	Porphyrin and chlorophyll metabolism	2/507	23/3625	0.852663	1
map00240	Pyrimidine metabolism	7/507	69/3625	0.868025	1
map04145	Phagosome	3/507	35/3625	0.886211	1
map04070	Phosphatidylinositol signaling system	1/507	15/3625	0.896135	1
map00230	Purine metabolism	9/507	90/3625	0.900513	1
map00670	One carbon pool by folate	1/507	16/3625	0.910722	1
map04213	Longevity regulating pathway - multiple species	2/507	29/3625	0.928417	1
map00600	Sphingolipid metabolism	1/507	19/3625	0.943317	1
map03060	Protein export	1/507	19/3625	0.943317	1
map03050	Proteasome	2/507	31/3625	0.944141	1
map00563	Glycosylphosphatidylinositol (GPI)-anchor biosynthesis	1/507	20/3625	0.951287	1
map04141	Protein processing in endoplasmic reticulum	6/507	74/3625	0.958368	1
map00030	Pentose phosphate pathway	1/507	22/3625	0.964027	1
map00770	Pantothenate and CoA biosynthesis	1/507	22/3625	0.964027	1
map04113	Meiosis - yeast	4/507	56/3625	0.964193	1
map03013	RNA transport	7/507	91/3625	0.978866	1
map03008	Ribosome biogenesis in eukaryotes	5/507	73/3625	0.982269	1
map00510	N-Glycan biosynthesis	1/507	29/3625	0.987569	1
map00564	Glycerophospholipid metabolism	4/507	66/3625	0.98784	1
map04144	Endocytosis	4/507	69/3625	0.991315	1
map04111	Cell cycle - yeast	4/507	73/3625	0.994499	1
map03015	mRNA surveillance pathway	2/507	52/3625	0.996423	1

## Sheet: Supplementary Table S3
Supplementary Table S3 The up-/down-regulated of KEGG classification
Con vs. T11
Gene ID	Gene annotation	Up-/down-regulated	KEGG metabolic pathways
BL30026913	citrate synthase(CS)	up-regulated	Citrate cycle (Tca cycle)
BL30017862
BL30015030	Aconitate hydratase(ACO, acnA)	up-regulated
BL30004833	Isocitrate dehydrogenase (IDH1)	up-regulated
BL30010059	2-Oxoglutarate dehydrogenase(OGDH)	up-regulated
BL30026169	Fumarate hydratase(fumC)	up-regulated
BL30010977	Malate dehydrogenase(MDH2)	up-regulated
BL30011178	Hexokinase(HK)	down-regulated	Glycolysis / Gluconeogenesis
BL30027984	Galactose mutarotase(GALM)	up-regulated
BL30020040	Triose phosphate isomerase(TPI)	up-regulated
BL30015549	Phosphoglycerate mutase(PGAM)	down-regulated
BL30007632	Enolase (ENO)	up-regulated
BL30027612	Phosphoenolpyruvate carboxykinase (pckA)	up-regulated
BL30000426	Isocitrate lyase (aceA)	up-regulated	Glyoxylate and Dicarboxulate Metabolism
BL30005436
BL30011184	malate synthase (aceb)	up-regulated
BL30016251	Dihydrolipoyl dehydrogenase (DLD)	up-regulated
BL30009027	Alanine-glyoxylate transaminase (AGXT)	up-regulated	Amino acid metabolism
BL30016122	Alanine aminotransferase (ALT)	up-regulated
BL30025368	4-Aminobutyric transaminase (ABAT)	up-regulated
BL30006648	succinate-semialdehyde dehydrogenase /glutarate-semialdehyde dehydrogenase (ALDH5A1/gabD)	up-regulated
BL30025149		up-regulated
BL30019773	Aspartate carbamyltransferase (URA2)	up-regulated
BL30019281	2-oxoisovalerate dehydrogenase E1 component beta subunit (BCKDHB)	up-regulated
BL30014874	Acyl-CoA dehydrogenase (ACADM)	up-regulated
BL30008421	3-methylcrotonyl-CoA carboxylase (E6.4.1.4b)	up-regulated
BL30012684	3-hydroxymethyl-3-methylglutaryl coenzyme A lyase (Hmgcll1)	up-regulated
BL30004917	3-oxoacid CoA-transferase (OXCT)	up-regulated
BL30026142	hydroxymethylglutaryl-CoA synthase (HMGCS)	down-regulated
BL30015336	Aromatic amino acid aminotransferase (ARO8)	up-regulated
BL30023934	4-hydroxyphenylpyruvate dioxygenase (HPD)	down-regulated
BL30023541	amine oxidase copper containing 2 (aoc2)	up-regulated
BL30020634	Long-chain-Acyl-CoA dehydrogenase (ACADL)	up-regulated
BL30010599	Aldehyde dehydrogenase (aldedh)	up-regulated
BL30001587	homogentisate 1,2-dioxygenase (HGD)	up-regulated
BL30007068	maleylacetoacetate isomerase (MaiA)	up-regulated
BL30007065	Fumarylacetoacetase (FAH)	up-regulated
BL30016251	Dihydrolipoyl dehydrogenase (DLD)	up-regulated	Pyruvate metabolism
BL30010209	Pyruvate carboxylase (PC)	up-regulated
BL30013563	Lactate dehydrogenase (LDH)	down-regulated
BL30005910	L-lactate dehydrogenase (lldD)	up-regulated
BL30002757	Acetyl coenzyme a hydrolase ( ACOT12)	up-regulated
BL30002376	Aldehyde dehydrogenase (ALDH)	up-regulated
BL30025146
BL30007587	Acetyl CoA synthase (ACSS)	up-regulated
BL30010977
BL30015972	malonyl-CoA-acyl carrier protein transacylase (MCAT)	up-regulated	Fatty acid biosynthesis
BL30022203
BL30005964	Long chain acyl coenzyme A synthetase (acsA)	up-regulated
BL30023859
